# Supplementary material for: Resistance-promoting effects of ependymoma treatment revealed through genomic analysis of multiple recurrences in a single patient
Source: Cold Spring Harb Mol Case Stud. 2018 Apr;4(2):a002444. doi: 10.1101/mcs.a002444 (PMC5880262; doi:10.1101/mcs.a002444)
Supplement: Supplemental Material [file supp_mcs.a002444_Supplemental_Table_S1.xls]

## Sheet: Sheet1
DNA coverage Metrics
Sample	DNA Sequence Coverage (Exome)	DNA Sequence Coverage (WGS)
Normal	1764.12X	12.56X
Primary	1004.78X	12.85X
Recurrence 1	1021.72X	10.91X
Recurrence 2	1095.57X	10.93X
Recurrence 3	1073.77X	14.80X
Recurrence 4	1338.90X	8.36X
RNA coverage metrics
Sample	RNA Total reads	RNA Aligned reads	% aligned to coding regions
Primary	158157303	110587711	23
Recurrence 1	146361352	110297100	20
Recurrence 2	144721112	96848692	22
Recurrence 3	655262066	508401334	22
Recurrence 4 (rna-capture)	890154164	856217359	87
Tumor Purity estimation from sequencing
Sample	Purity
Primary	90.0116
Recurrence 1	89.4013
Recurrence 2	84.1433
Recurrence 3	80.2328
Recurrence 4	89.8265
Telomere length estimation
Sample	Telomere Length
Normal	6.24123
Primary	5.75243
Recurrence 1	3.99843
Recurrence 2	4.47816
Recurrence 3	5.13519
Recurrence 4	3.70078
