# Supplementary material for: Resistance-promoting effects of ependymoma treatment revealed through genomic analysis of multiple recurrences in a single patient
Source: Cold Spring Harb Mol Case Stud. 2018 Apr;4(2):a002444. doi: 10.1101/mcs.a002444 (PMC5880262; doi:10.1101/mcs.a002444)
Supplement: Supplemental Material [file supp_mcs.a002444_Supplemental_Table_S6.xls]

## Sheet: Sheet1
S6 Table: Fraction of A>G transitions in each subclone
Cluster	Fold Enrichment	p-value	adj.pvalue
3	1.27	0.314	0.314
4	2.5	2.7175e-09	5.4351e-09
5	2.36	1.1242e-12	6.7451e-12
6	1.76	0.0106	0.0159
7	2.07	1.298e-09	3.8941e-09
8	1.88	0.032	0.0384
